# Supplementary material for: TAP-I Deficiency Presenting With Chronic Granulomatous Rubella Virus-Driven Cutaneous Ulceration: A Case Report and Scoping Literature Review
Source: J Clin Immunol. 2025 Nov 27;46(1):1. doi: 10.1007/s10875-025-01919-6 (PMC12774932; doi:10.1007/s10875-025-01919-6)
Supplement: Supplementary file 1 — Supplementary file1 (XLSX 28.6 KB) [file 10875_2025_1919_MOESM1_ESM.xlsx]

## Sheet: Included
Case_number	PMID	Author	Pathogenic variant	Year	TAP-1/2	Gender	Ethnicity	Cutaneous_ulceration_(Y/N/NA)	Cutaneous_ulcer_age_onset	Photograph of skin ulceration	Erosive midline granuloma	Infective_cutaneous_agent_details	Trial tuberculostatic	Trial antifungal	Trial antiviral	Trial ABX	Immunostimulation	Systemic_immunosuppression	Immunosuppression_details	Immunosuppression_outcome	Residual_MHC_I_class	Residual_MHC_I_expression_<_15_%	CD8_T_cell_lymphopenia_(Y/N/NA)	Known_consanguinity	Presenting_symptom	Presenting Symptom System	Age_at_first_symptom_onset_years	Age_at_diagnosis	Diagnostic_delay_years	Family_history_severe_recurrent_infection	Ear/nose/throat_symptoms_(Y/N/NA)	Lung_involvement_(Y/N/NA)	Bronchiectasis_YN	Age_bronchiectasis_diagnosis	Bronchiectasis_diagnosis_before_age_10	Bronchiectasis_diagnosis_before_age_16	IgG_replacement	HSCT_performed	Age_last_follow_up_years	Status	Cause_of_death
1	3891604, 9952025, 3680679,10074495	Maeda,Watanabe, Furukawa, De la Salle	c.599-1G>A (p.E201Rfs*28)	1985-1999	TAP1	F	Japan	Y	28	No	"no"	No pathogen identified.	No	No	No	No	No	No	NA	NA	A: <1%	Y	Y	Yes	Recurrent sinusitis and granulomatous skin lesions	Sinopulmonary infection AND cutaneous ulcers	28	33	5	No	Y	Y	N	NA		No	N	N	33	Alive	NA
2	8912593, 10074495	Plebani /De la Salle (P1)	c. 819delC	1996, 1999	TAP1	M	Italy	Y	8	Yes	"no"	No pathogen identified.	No	No	No	Yes- prophylaxis	No	Nio	NA	NA	A: <1%	Y	Y	Yes	Recurrent bronchitis and skin lesions	Sinopulmonary infection AND cutaneous ulcers	8	16	8	Yes	Y	Y	Y	16		Yes	N	N	23	Died	Respiratory failure
3	10560675	Moins-Teisserenc #2	Undisclosed	1999	TAP1	F	NA	Y	unclear	No	"no"	No pathogen identified.	NA	NA	NA	NA	NA	N	NA	NA	B: 1-15%	N	Y	No	Recurrent purulent rhinitis since childhood and bronchitis during adolescence	Sinopulmonary infections	Unclear	20	NA - age of onset unclear	No	Y	Y	Y	19		No	N	N	20	Alive	NA
4	10560675	Moins-Teisserenc #4	Undisclosed	1999	TAP1	F	NA	Y	20	Yes	"yes"	No pathogen identified.	NA	NA	NA	NA	NA	N	NA	NA	NA - not assessed	NA - not assessed	N	No	Recurrent bronchopulmonary infections and bilateral bronchiectasis	Sinopulmonary infections	Unclear	20	NA - age of onset unclear	No	Y	Y	Y	19		No	N	N	20	Alive	NA
5	10560675	Moins-Teisserenc #5	Undisclosed	1999	TAP1	F	NA	Y	3	Yes	"yes"	No pathogen identified.	Yes - no benefit	No	No	Yes - no benefit	No	Y	Steroids	Progression of granulomatous lesions	NA - not assessed	NA - not assessed	N	No	Ulcerated plaques to legs from age 3 years. Multilating lesions to mid-face age 27.	Cutaneous ulcers	3	27	24	No	N	N	N	NA		No	N	N	27	Alive	NA
6	12869032	Schultz #6	Undisclosed	2003	TAP1	F	NA	Y	unclear	NA	"yes"	No pathogen identified	NA	NA	NA	NA	NA	NA	NA	NA	NA - not assessed	NA - not assessed	NA - not stated	No	Necrotizing granulomatous lesions (ENT)	Cutaneous ulcers	NA	42	NA - age of onset unclear	No	Y	N	N	NA		No	N	N	42	Alive	NA
7	16299152	Parissiadis	c.1564C>T (p.Q522*)	2005	TAP1	M	France	N	NA	NA	"no"	NA	No	No	No	Yes - anti-toxoplasma therapy (no benefit)	No	Yes - prednisolone (short course)	NA	NA	B: 1-15%	N	NA - not stated	No	Ocular toxoplasmosis	Other	14	14	1	Yes	N	N	N	NA		No	N	N	14	Alive	NA
8	16299152	Parissiadis	c.1564C>T (p.Q522*)	2005	TAP1	M	France	N	NA	NA	"no"	NA	NA	NA	NA	NA	NA	NA	NA	NA	B: 1-15%	N	NA - not stated	No	History of recurrent respiratory tract infections. Sibling diagnosed	Sinopulmonary infections	NA	15	NA - age of onset unclear	Yes	N	Y	N	NA		No	N	N	15	Alive	NA
9	16624613	Dogu	c.1132C>T( p.R378*)	2006	TAP1	M	Turkish	Y	13	Yes	"no"	Suspected toxoplasma - toxoplasma serology IgM positive	No	No	No	Yes - no benefit broad spectrum ABX. Benefit after anti-toxoplasma therapy	No	No	NA	NA	B: 1-15%	Y	Y	Yes	Meningitis	CNS	0.5	14	13.5	Yes	Y	Y	Y	14		Yes	Y	N	16.5	Alive	NA
10	16624613	Dogu	c.1132C>T( p.R378*)	2006	TAP1	F	Turkish	N	NA	NA	"no"	NA	NA	NA	NA	NA	NA	NA	NA	NA	B: 1-15%	Y	N	Yes	Bronchiectasis	Sinopulmonary infections	17	21	4	Yes	N	Y	Y	21		No	N	N	21	Alive	NA
11	18283480	Caversaccio	c.639delC (p.W214Gfs*15)	2008	TAP1	F	Italy	Y	39	No	"yes"	No pathogen identified.	Yes - no benefit	NA	NA	NA	N	Yes	high-dose steroids	Development of pneumonia and bronchiectasis	NA - not assessed	NA - not assessed	NA - not stated	No	Purulent rhinosinusitis and recurrent middle ear effusion	Sinopulmonary infections	10	40	30	Yes	Y	Y	Y	39		No	N	N	40	Alive	NA
12	18283480	Caversaccio	c.639delC (p.W214Gfs*15)	2008	TAP1	F	Italy	N	NA	NA	"no"	NA	NA	NA	NA	NA	NA	Yes	high-dose steroids	Symptoms worsened	NA - not assessed	NA - not assessed	NA - not stated	No	Chronic purulent rhinosinusitis	Sinopulmonary infections	10	31	21	Yes	Y	Y	N	NA		No	N	N	31	Alive	NA
13	18668571	Villa-Forte	c.2059G>T (pE687*)	2008	TAP1	F	France	Y	12	No	"no"	No pathogen identified.	No	No	No	No	No	Yes	cyclophosphamide, steroids, methotrexate, azathioprine, and infliximab,	Complicated by severe pansinusitis and progressive bronchiectasis. No improvement in symptoms	B: 1-15%	Y	Y	Yes	Bronchiectasis	Sinopulmonary infections	6	14	8	No	Y	Y	Y	6	Yes	Yes	N	N	20	Alive	NA
14	28161407	Hanalioglu	c2104_2105insC (p.Q702Pfs*27)	2017	TAP1	F	Turkish	N	NA	NA	"no"	NA	No	No	Tenofovir (hep B)	Yes - septrin prophylaxis	No	No	NA	NA	B: 1-15%	N	N	Yes	Pansinusitis and recurrent productive cough since age 4 years	Sinopulmonary infections	4	15	11	Yes	Y	Y	N	NA		No	Yes	N	15	Alive	NA
15	28161407	Hanalioglu	c2104_2105insC (p.Q702Pfs*27)	2017	TAP1	M	Turkish	N	NA	NA	"no"	NA	NA	NA	NA	NA	NA	NA	NA	NA	C: >15%	N	N	Yes	Bronchiectasis. Diagnosed subsequent to affected sibling.	Sinopulmonary infections	Unclear	33	NA - age of onset unclear	Yes	N	Y	Y	33		No	N	N	33	Alive	NA
16	30189467	Law-Ping	c.1879A>T (p.K627*)	2018	TAP1	F	Caucasian	Y	4	Yes	"no"	No pathogen identified.	Yes - no benefit	No	No	Yes - no benefit	No	Yes	Hydroxycholorquine	Persistence but not regression	B: 1-15%	N	Y	No	Violaceous ulcerated plaques over left bottom, onset age 4 years.	Cutaneous ulcers	4	15	10	No	N	Y	Y	11		Yes	N	N	15	Alive	NA
17	34280577	Tsilifis	homozygous lesion in TAP1 generating a premature stop codon	2021	TAP1	F	Portuguese	Y	2	No	"yes"	Lesions were recurrently infected by methicillin-sensitive Staphylococcus aureus and fungi (Candida, Fusarium spp, Paecilomyces lilacinus). Serial attempts at culture and PCR yielded no evidence of mycobacterial infection.	No	Yes - no benefit	NA	Yes - no benefit	Yes - no benefit (IFNy)	Yes - alloHSCT	NA	Died	B: 1-15%	N	Y	No	Aseptic meningitis	CNS	0.5	11	10.5	No	N	Y	Y	7	Yes	Yes	N	Y - age 11	11	Died	Her post-transplant course was complicated by development of severe GvHD and pneumonitis from CMV and parainfluenza II viruses, leading to death from multi-organ failure 69 days post-transplant.
18	<current report>	<current report>	c.1564C>T; (p.Q522*)	2025	TAP1	F	Spanish	Y	25	Yes	"no"	No pathogen identified	No	No	No	No	No	N	NA	NA	B: 1-15%	N	Y	No	Cutaneous ulcer	Cutaneous ulcers	7	32	25	No	Y	Y	N	NA		No	N	Under consideration	33	Alive	NA
19	39751995	Bhattarai	c. 297dupA (p.A100Sfs*28)	2025	TAP1	F	Nepalese	Y	3	Yes	"no"	No	Yes - no benefit	No	Yes. Treatment for severe VZV and HSV infections.	Yes.Treatment for H.influenzae infection	No	Yes	Prednisolone 1.5mg/kg/day and cyclosporin 5mg/kg/day	Improvement in skin lesions but not resolution	NA - not assessed	NA - not assessed	N	No	Recurrent fever and respiratory tract infections, severe varicella-zoster and herpes simplex viral infections, persistent skin lesions	Sinopulmonary infection AND cutaneous ulcers	3	9	6	No	Y	Y	Y	7	Yes	Yes	N	N	10	Alive	NA
20	38680488	Wang	c. 1151C>G (p.S384*)	2024	TAP1	F	Chinese	Y	27	Yes	"no"	Rubella identified on metagenomic sequencing	No	No	No	No	Yes - intralesional IFN alpha-2b and topical imiquimod (following surgical excision)	N	NA	NA	NA - not assessed	NA - not assessed	Y	No	Non-painful plaques affecting right leg	Cutaneous ulcers	27	34	7	No	N	N	N	NA		No	N	N	35	Alive	NA
21	39345282	Samarkandy	17 Kb deletion chr6:32, 798,394-32,815,452 (including exons 8 to 11 TAP1 and exons 1 to 7 TAP2)	2024	TAP1 and TAP2	F	Saudi	Y	unclear	Yes	"no"	No agent identified "Fungal infections, foreign body reactions, and Leishmania and Mycobacterium infection were excluded by extensive testing"	No	No	No	No	No	Y	Prednisolone 40 mg once daily for 30 days, then tacrolimus 1.5mg BD, then thalidomide 50mg OD next 18 months	Improvement in skin lesions but not resolution; relapse following discontinuation of thalidomide	NA - not assessed	NA - not assessed	Y	No	Cutaneous papules that progressively enlarged over the over the lower extremities	Cutaneous ulcers	unclear	10	NA - age of onset unclear	No	Y	N	N	NA		No	N	N	12	Alive	NA
22	27614800	Gao, Tsilifis	Deletion from exon 3 of TAP1 to exon 11 of TAP2	2016, 2021	TAP1 and TAP2	F	Pakistani	Y	10	Yes	"no"	Yes - human herpes viruses and EBV identified from skin biopsies; blood remained negative for these and other viral types including cytomegalovirus	NA	NA	NA	NA	NA	Yes - alloHSCT	NA	Healing of ulcers - maintained 15 year post HSCT	B: 1-15%	Y	Y	Yes	Recurrent Streptococcus pneumoniae and Haemophilus influenzae chest infections, with radiological evidence of bronchiectasis.	Sinopulmonary infections	6	13	7	Yes	N	Y	Y	6	Yes	Yes	N	Y - age 13	28	Alive	NA - 15 years follow-up post HSCT. Successful pregnancy.
23	9232449, 10560675	Teisserenc, Moins-Teisserenc #1	Undisclosed	1997, 1999	TAP2	F	Turkish	Y	25	Yes	"yes"	No pathogen identified.	Yes - no benefit	No	No	Yes - no benefit	Yes - no benefit (IFNy or IFNa)	Yes	Cyclophosphamide and prednisone	Clear clinical deterioration during treatment	NA - not assessed	NA - not assessed	N	No	Recurrent purulent rhinitis with nasal polyps and chronic sinusitis	Sinopulmonary infections	10	36	26	Yes	Y	Y	Y	10	Yes	Yes	N	N	36	Died	The patient developed antibiotic-resistant pulmonary infections and died of respiratory failure at the age of 36.
24	10560675	Moins-Teisserenc #3	Undisclosed	1999	TAP2	F	Turkish	Y	20	Yes	"yes"	No pathogen identified.	NA	NA	NA	NA	NA	N	NA	NA	NA - not assessed	NA - not assessed	N	No	Recurrent purulent rhinitis since childhood and bronchitis during adolescence	Sinopulmonary infections	NA	10	NA - age of onset unclear	Yes	Y	Y	N	NA		No	N	N	10	Alive	NA
25	12067308	De la Salle	G to A substitution is located in the acceptor splicing site of intron IX of the TAP2 gene	2002	TAP2	M	NA	Y	43	No	"no"	No micro-organisms despite extensive investigation	Yes -unclear benefit	No	No	No	No	N	NA	NA	C: >15%	Y	N	No	Chronic skin eruption to leg	Cutaneous ulcers	43	46	3	Yes	N	N	N	NA		No	N	N	46	Alive	NA
26	12067308	De la Salle	G to A substitution is located in the acceptor splicing site of intron IX of the TAP2 gene	2002	TAP2	F	NA	N	NA	NA	"no"	NA	NA	NA	NA	NA	NA	N	NA	NA	A: <1%	Y	N	No	Asymptomatic 30-year-old woman, whose HLA class I deficiency was detected during family screening	Asymptomatic - identified after family member diagnosed	NA - asymptomatic	30	NA - asymptomatic	Yes	N	N	N	NA		No	N	N	30	Alive	NA
27	14604968, 15259011	Markel -A	Undisclosed	2004	TAP2	F	Arab-Israeli	N	NA	NA	"no"	NA	NA	NA	NA	NA	NA	N	NA	NA	B: 1-15%	Y	N	Yes	Recurrent sinopulmonary infections from infancy	Sinopulmonary infections	NA	19	NA - age of onset unclear	Yes	Y	Y	Y	19		No	N	N	19	Alive	NA
28	14604968, 15259011	Markel -B	Undisclosed	2004	TAP2	M	Arab-Israeli	N	NA	NA	"no"	NA	NA	NA	NA	NA	NA	N	NA	NA	B: 1-15%	Y	N	Yes	Recurrent sinopulmonary infections from infancy	Sinopulmonary infections	NA	14	NA - age of onset unclear	Yes	Y	Y	Y	14		Yes	N	N	14	Alive	NA
29	14604968, 15259011	Markel -C	Undisclosed	2004	TAP2	M	Arab-Israeli	N	NA	NA	"no"	NA	NA	NA	NA	NA	NA	N	NA	NA	B: 1-15%	Y	N	Yes	Recurrent sinopulmonary infections from infancy	Sinopulmonary infections	NA	9	NA - age of onset unclear	Yes	Y	Y	Y	9	Yes	Yes	N	N	9	Alive	NA
30	20083708	Espana	c. 628C>T (p. A210*)	2010	TAP2	F	NA	Y	9	Yes	"no"	Yes- culture of a deep moist area of the plaque was positive for Staphylococcus aureus	NA	NA	NA	NA	No	No	NA	NA	B: 1-15%	Y	N	No	Ulcers on the right leg appearing after local trauma.	Cutaneous ulcers	9	39	30	No	Y	Y	Y	10	Yes	Yes	N	N	39	Died	Metastatic SCC - ? complication of chronic skin ulceration
31	23662797	Konstantinou	c.1345C>T (p.A449*)	2013	TAP2	M	NA	Y	11	Yes	"no"	Yes - Staphylococcus aureus on deep tissue culture	NA	NA		Yes. Improvement with clarithromycin and topical antiseptics	No	N	NA	NA	NA - not assessed	NA - not assessed	NA - not stated	No	Chronic malodorous lesion occupying half of the surface of his right shin	Cutaneous ulcers	11	16	5	No	Y	Y	Y	16		Yes	N	N	16	Alive	NA
32	8523185, 7517574, 9419217	Donato, De la Salle, Zimmer ("EFO")	c. (p. Leu253*) C to T substitution changing the CGA arg codon at amino acid 253 into TGA stop codon	1994, 1995, 1998	TAP2	M	Morocco	N	NA	NA	"no"	NA	NA	NA	NA	NA	NA	N	NA	NA	A: <1%	Y	Y	Yes	Recurrent relapsing bacterial sinobronchial infections	Sinopulmonary infections	4	17	13	Yes	Y	Y	Y	17		No	N	N	17	Alive	NA
33	8523185, 7517574, 9419217	Donato, De la Salle, Zimmer ("EFA")	C to T substitution changing the CGA arg codon at amino acid 253 into TGA stop codon	1994, 1995, 1998	TAP2	F	Morocco	N	NA	NA	"no"	NA	NA	NA	NA	NA	NA	N	NA	NA	B: 1-15%	Y	Y	Yes	Recurrent sinopulmonary infections from infancy	Sinopulmonary infections	7	8	1	Yes	Y	Y	Y	7	Yes	Yes	N	N	8	Alive	NA
34	12644316, 11529920	Crespi, Matamoros	C to T substitution changing the CGA arg codon at amino acid 220 into TGA stop codon in exon 3 PREMATURE STOP	2001, 2003	TAP2	M	NA	N	NA	No	"no"	NA	NA	NA	NA	NA	NA	N	NA	NA	B: 1-15%	Y	Y	Yes	Pulmonary transplant evaluation - HLA serologic typing led to diagnosis	Sinopulmonary infections	10	31	21	No	Y	Y	Y	10	Yes	Yes	Y	N	38	Died	Respiratory failure
35	36229627	Alemayehu	c.373del (p.Q125Rfs*8)	2022	TAP2	M	Ethiopian	N	2	No	"no"	No pathogen identified	NA	NA	NA	Prophylactic antibiotics commenced after diagnosis	No	NA	NA	NA	NA - not assessed	NA - not assessed	NA - not stated	No	Gastroenteritis, sinopulmonary infections, skin nodules (accompanying acute illness periods)	Sinopulmonary infections	2	3	1	Yes	Y	Y	N	NA		No	N	N	3	Alive	NA
36	36227411	Darazam (I.4)	c.979_983delAGGGCinsGGGG (p.A327GfsTer53)	2023	TAP2	M	Iranian	Y	27	Yes	"yes"	No pathogen identified	Yes	NA	NA	NA	NA	N	NA	NA	NA - not assessed	NA - not assessed	NA - not stated	No	Recurrent hypopigmented ulcerative patches and plaquest	Cutaneous ulcers	29	61	31	Yes	N	N	N	NA		No	N	N	61	Alive	NA
37	36227411	Darazam (II.2)	c.979_983delAGGGCinsGGGG (p.A327GfsTer53)	2023	TAP2	F	Iranian	Y	20	Yes	"no"	No pathogen identified (extensive mycobacterial and fungal testing)	No	Yes - no benefit				Y	Methotrexate and steroids (presumed sarcoidosis).	No response	B: 1-15%	Y	N	Yes	Chronic skin lesions to right leg and foot (20 year history)	Cutaneous ulcers	26	46	20	Yes	N	N	N	NA		No	N	N	46	Alive	NA
38	36227411	Darazam (II.4)	c.979_983delAGGGCinsGGGG (p.A327GfsTer53)	2023	TAP2	M	Iranian	N	NA	NA	"no"	NA	NA					N	NA	NA	B: 1-15%	Y	N	Yes	Asymptomatic (minor recurrent aphtous oral ulcers)	Asymptomatic - identified after family member diagnosed	NA - asymptomatic	40	NA - asymptomatic	Yes	N	N	N	NA		No	N	N	40	Alive	NA
39	36227411	Darazam (II.6)	c.979_983delAGGGCinsGGGG (p.A327GfsTer53)	2023	TAP2	F	Iranian	N	NA	NA	"no"	NA	NA					N	NA	NA	NA - not assessed	NA - not assessed	NA - not stated	Yes	Asymptomatic	Asymptomatic - identified after family member diagnosed	NA - asymptomatic	33	NA - asymptomatic	Yes	N	N	N	NA		No	N	N	33	Alive	NA
40	36227411	Darazam (II.8)	c.979_983delAGGGCinsGGGG (p.A327GfsTer53)	2023	TAP2	M	Iranian	N	NA	NA	"no"	NA	NA					N	NA	NA	NA - not assessed	NA - not assessed	NA - not stated	Yes	Asymptomatic (minor recurrent aphtous oral ulcers)	Asymptomatic - identified after family member diagnosed	NA - asymptomatic	28	NA - asymptomatic	Yes	N	N	N	NA		No	N	N	28	Alive	NA
41	35753512	Similuk - P0003758	c. 817 C>T and c. 2011 C>T	2023	TAP2	M	NA	Y	10	No	"no"	NA	NA	NA	NA	NA	NA	NA	NA	NA	NA - not assessed	NA - not assessed	NA - not stated	No	Recurrent otitis media and neutropenia (18 months)	Other	0.75	35	33	No	Y	Y	Y	NA		No	NA	NA	34	Alive	NA
42	12149238	Yabe	deletion of 4 exons of tapasin by Alu-mediated recombination	2002	Tapasin	F	NA	N	NA	NA	"no"	Herpes Zoster	NA	NA	NA	NA	NA	N	NA	NA	B: 1-15%	Y	Y	No	Primary chronic glomerulonephritis prompting HLA serotyping and diagnosis. History of herpes zoster and gastrointestinal polyposis.	Other	44	54	10	No	N	N	N	NA		No	N	N	54	Alive	NA
43	38866210	Elsayed	c.312del, p.(K104Nfs*6)	2024	Tapasin	M	Turkish	N	NA	NA	"no"	Herpes Zoster	NA	NA	Yes - treatment for HSV	NA	No - PEG-IFN2 declined by patient	N	NA	NA	B: 1-15%	Y	N	No	Recurrent bronchitis, sinusitis, and otitis media. Bronchiectasis diagnosed age 24 years. Multidermatomal VZV age 43.	Sinopulmonary infections	24	43	19	No	Y	Y	Y	24		No	N	N	39	Alive	NA
44	25702838	Ardeniz (P1)	(c.6711G>T) in intron 1 leading to a frame shift and a premature stop codon in exon 2 after 104 bp	2015	B2-microglobulin	F	Turkish	Y	9	Yes	"yes"	No pathogen identified.	Yes - no benefit	NA	NA	NA	NA	N	NA	NA	A: <1%	Y	N	Yes	Subcutaneous nodules at 9 years of age during a flu-like infection and progressed slowly over time. Referred following nasal perforation and ulcerated brown-violet–colored skin lesions affecting all 4 extremities	Cutaneous ulcers	9	31	22	Yes	Y	Y	Y	31		No	N	N	31	Alive	NA
45	25702838	Ardeniz (P2)	(c.6711G>T) in intron 1 leading to a frame shift and a premature stop codon in exon 2 after 104 bp	2015	B2-microglobulin	M	Turkish	Y	unclear	No	"no"	No pathogen identified	NA	NA	NA	NA	NA	N	NA	NA	A: <1%	Y	N	Yes	Subclinical bronchiectasis and skin ulceration	Sinopulmonary infection AND cutaneous ulcers	NA	18	NA - age of onset unclear	Yes	Y	Y	Y	18		No	Y	N	18	Alive	NA
																												21
